# Supplementary material for: Mitochondrial Dynamics Markers and Related Signaling Molecules Are Important Regulators of Spermatozoa Number and Functionality
Source: Int J Mol Sci. 2021 May 27;22(11):5693. doi: 10.3390/ijms22115693 (PMC8199422; doi:10.3390/ijms22115693)
Supplement: Supplementary file 1 [file ijms-22-05693-s001.zip]

Archive with 1 entries (1 files):
- ijms-1200539-SI.pdf
